# Supplementary material for: A population study of clinically actionable genetic variation affecting drug response from the Middle East
Source: NPJ Genom Med. 2022 Feb 15;7:10. doi: 10.1038/s41525-022-00281-5 (PMC8847489; doi:10.1038/s41525-022-00281-5)
Supplement: Supplementary file 1 — Datasets [file 41525_2022_281_MOESM1_ESM.xlsx]

## Sheet: Suppl Files
Tables
S1	Actionable diplotype frequencies of CYP2B6 in the Qatari population and the 1000 genomes populations
S2	Actionable diplotype frequencies of CYP2C9 in the Qatari population and the 1000 genomes populations
S3	Actionable diplotype frequencies of CYP2C19 in the Qatari population and the 1000 genomes populations
S4	Actionable diplotype frequencies of CYP2D6 in the Qatari population
S5	Actionable diplotype frequencies of CYP3A5 in the Qatari population and the 1000 genomes populations
S6	Actionable diplotype frequencies of DPYD in the Qatari population and the 1000 genomes populations
S7	Actionable diplotype frequencies of HLA genes in the Qatari population
S8	Actionable genotype frequencies of IFNL3 in the Qatari population and the 1000 genomes populations
S9	Actionable diplotype frequencies of NUDT15 in the Qatari population and the 1000 genomes populations
S10	Actionable genotype frequencies of RYR1 in the Qatari population and the 1000 genomes populations
S11	Actionable diplotype frequencies of SLCO1B1 in the Qatari population and the 1000 genomes populations
S12	Actionable diplotype frequencies of TPMT in the Qatari population and the 1000 genomes populations
S13	Actionable genotype frequencies of VKORC1 in the Qatari population and the 1000 genomes populations
S14	Algorithm used for the calculation of weekly warfarin dosage
S15	Allele frequencies of variants associated with drug response annotated by PharmGKB in the Qatari population compared with the gnomAD v 3.1.1 populations. Raw and Bonferroni adjusted p-values based on a two proportions z-test are also presented.
S16	Availability of CPIC Level A drugs for prescription to the Qatari patients in the Hamad Medical Corporation Drug Formulary. Accessed on the 7th January 2021.

## Sheet: S1 - CYP2B6
CYP2B6 Diplotypes	1KG_Total	1KG_Total	1KG_AFR	1KG_AFR	1KG_AMR	1KG_AMR	1KG_EAS	1KG_EAS	1KG_EUR	1KG_EUR	1KG_SAS	1KG_SAS
Total	1	2504	1	661	1	347	1	504	1	503	1	489
'CYP2B6*2', 'CYP2B6*18'	0.000399361	1	0.00151286	1	0	0	0	0	0	0	0	0
'CYP2B6*1', 'CYP2B6*9'	0.151358	379	0.161876	107	0.14121	49	0.152778	77	0.109344	55	0.186094	91
'CYP2B6*9', 'CYP2B6*1'	0.161342	404	0.172466	114	0.210375	73	0.140873	71	0.133201	67	0.161554	79
'CYP2B6*1', 'CYP2B6*18'	0.0107827	27	0.0363086	24	0.00864553	3	0	0	0	0	0	0
'CYP2B6*9', 'CYP2B6*2'	0.00878594	22	0.00302572	2	0.00576369	2	0.00595238	3	0.00994036	5	0.0204499	10
'CYP2B6*18', 'CYP2B6*1'	0.00798722	20	0.0287443	19	0.00288184	1	0	0	0	0	0	0
'CYP2B6*2', 'CYP2B6*9'	0.014377	36	0.0196672	13	0.00576369	2	0.0138889	7	0.0198807	10	0.00817996	4
'CYP2B6*9', 'CYP2B6*5'	0.014377	36	0	0	0.0172911	6	0	0	0.0337972	17	0.0265849	13
'CYP2B6*5', 'CYP2B6*9'	0.0163738	41	0.00151286	1	0.0230548	8	0	0	0.027833	14	0.0368098	18
'CYP2B6*9', 'CYP2B6*22'	0.00359425	9	0.00453858	3	0.00576369	2	0	0	0.00198807	1	0.00613497	3
'CYP2B6*18', 'CYP2B6*22'	0.000798722	2	0.00302572	2	0	0	0	0	0	0	0	0
'CYP2B6*18', 'CYP2B6*2'	0.00119808	3	0.00453858	3	0	0	0	0	0	0	0	0
'CYP2B6*1', 'CYP2B6*35'	0.000399361	1	0.00151286	1	0	0	0	0	0	0	0	0
'CYP2B6*5', 'CYP2B6*18'	0.000399361	1	0.00151286	1	0	0	0	0	0	0	0	0
Intermediate Metabolizer	0.392173	982	0.440242	291	0.420749	146	0.313492	158	0.335984	169	0.445808	218
'CYP2B6*9', 'CYP2B6*9'	0.104633	262	0.134644	89	0.146974	51	0.047619	24	0.0516899	26	0.147239	72
'CYP2B6*9', 'CYP2B6*18'	0.00798722	20	0.0287443	19	0.00288184	1	0	0	0	0	0	0
'CYP2B6*18', 'CYP2B6*9'	0.00878594	22	0.0302572	20	0.00576369	2	0	0	0	0	0	0
'CYP2B6*18', 'CYP2B6*18'	0.00319489	8	0.0121029	8	0	0	0	0	0	0	0	0
'CYP2B6*9', 'CYP2B6*35'	0.000399361	1	0.00151286	1	0	0	0	0	0	0	0	0
Poor Metabolizer	0.125	313	0.207262	137	0.15562	54	0.047619	24	0.0516899	26	0.147239	72
TOTAL	0.517173	1295	0.647504	428	0.576369	200	0.361111	182	0.387674	195	0.593047	290
	51.7173		64.7504		57.6369		36.1111		38.7674		59.3047
Intermediate Metabolizer
Poor Metabolizer
QGP

## Sheet: S2 - CYP2C9
CYP2C9 Diplotypes	Metabolizer Phenotype	Activity score	Prioirity	1KG_Total	1KG_Total	1KG_AFR	1KG_AFR	1KG_AMR	1KG_AMR	1KG_EAS	1KG_EAS	1KG_EUR	1KG_EUR	1KG_SAS	1KG_SAS			QGP
Total				1	2504	1	661	1	347	1	504	1	503	1	489
'CYP2C9*2', 'CYP2C9*3'	Poor	0.5	High	0.00319489	8	0	0	0	0	0	0	0.0119284	6	0.00408998	2
'CYP2C9*3', 'CYP2C9*2'	Poor	0.5	High	0.00439297	11	0	0	0.00864553	3	0	0	0.00795229	4	0.00817996	4
'CYP2C9*3', 'CYP2C9*3'	Poor	0	High	0.00199681	5	0	0	0	0	0.00198413	1	0.00198807	1	0.00613497	3
'CYP2C9*3', 'CYP2C9*11'	Poor	0.5	High
'CYP2C9*11', 'CYP2C9*3'	Poor	0.5	High
'CYP2C9*29', 'CYP2C9*3'	Poor	0.5	High	0.000399361	1	0	0	0	0	0.00198413	1	0	0	0	0
'CYP2C9*3', 'CYP2C9*5'	Poor	0.5	High	0.000399361	1	0.00151286	1	0	0	0	0	0	0	0	0
'CYP2C9*3', 'CYP2C9*14'	Poor	0.5	High	0.00159744	4	0	0	0	0	0	0	0	0	0.00817996	4
				0.0119808	30	0.00151286	1	0.00864553	3	0.00396825	2	0.0218688	11	0.0265849	13
Poor Metabolizer				1.19808		0.151286		0.864553		0.396825		2.18688		2.65849
'CYP2C9*1', 'CYP2C9*2'	Intermediate	1.5	High	0.0359425	90	0.00453858	3	0.0893372	31	0.00198413	1	0.0914513	46	0.0184049	9
'CYP2C9*2', 'CYP2C9*1'	Intermediate	1.5	High	0.0395367	99	0.00907716	6	0.0864553	30	0	0	0.0914513	46	0.0347648	17
'CYP2C9*1', 'CYP2C9*11'	Intermediate	1.5	High	0.00559105	14	0.0196672	13	0	0	0	0	0.00198807	1	0	0
'CYP2C9*1', 'CYP2C9*3'	Intermediate	1	High	0.0459265	115	0	0	0.0345821	12	0.0238095	12	0.0775348	39	0.106339	52
'CYP2C9*2', 'CYP2C9*2'	Intermediate	1	High	0.00559105	14	0	0	0.00576369	2	0	0	0.0218688	11	0.00204499	1
'CYP2C9*3', 'CYP2C9*1'	Intermediate	1	High	0.0363419	91	0.00302572	2	0.0317003	11	0.0357143	18	0.0437376	22	0.0777096	38
'CYP2C9*1', 'CYP2C9*12'	Intermediate	1.5	High	0.00119808	3	0	0	0.00288184	1	0	0	0.00397614	2	0	0
'CYP2C9*11', 'CYP2C9*1'	Intermediate	1.5	High	0.00359425	9	0.0121029	8	0	0	0	0	0.00198807	1	0	0
'CYP2C9*11', 'CYP2C9*9'	Intermediate	1.5	High	0.00119808	3	0.00453858	3	0	0	0	0	0	0	0	0
'CYP2C9*24', 'CYP2C9*1'	Intermediate	1	High
'CYP2C9*9', 'CYP2C9*2'	Intermediate	1.5	High	0.000798722	2	0.00151286	1	0	0	0	0	0.00198807	1	0	0
'CYP2C9*11', 'CYP2C9*2'	Intermediate	1	High	0.000399361	1	0.00151286	1	0	0	0	0	0	0	0	0
'CYP2C9*5', 'CYP2C9*2'	Intermediate	1	High
'CYP2C9*2', 'CYP2C9*11'	Intermediate	1	High
'CYP2C9*3', 'CYP2C9*9'	Intermediate	1	High
'CYP2C9*2', 'CYP2C9*9'	Intermediate	1.5	High
'CYP2C9*12', 'CYP2C9*2'	Intermediate	1	High
'CYP2C9*5', 'CYP2C9*1'	Intermediate	1.5	High	0.00279553	7	0.01059	7	0	0	0	0	0	0	0	0
'CYP2C9*1', 'CYP2C9*5'	Intermediate	1.5	High	0.00399361	10	0.0136157	9	0.00288184	1	0	0	0	0	0	0
'CYP2C9*29', 'CYP2C9*1'	Intermediate	1.5	High
'CYP2C9*1', 'CYP2C9*29'	Intermediate	1.5	High	0.00119808	3	0	0	0	0	0.00396825	2	0.00198807	1	0	0
'CYP2C9*9', 'CYP2C9*3'	Intermediate	1	High
'CYP2C9*1', 'CYP2C9*24'	Intermediate	1	High
'CYP2C9*1', 'CYP2C9*44'	Intermediate	1.5	High	0.000399361	1	0	0	0	0	0.00198413	1	0	0	0	0
'CYP2C9*1', 'CYP2C9*8'	Intermediate	1.5	High	0.0115815	29	0.0393343	26	0.00288184	1	0	0	0.00198807	1	0.00204499	1
'CYP2C9*2', 'CYP2C9*44'	Intermediate	1	High	0.000399361	1	0	0	0.00288184	1	0	0	0	0	0	0
'CYP2C9*8', 'CYP2C9*1'	Intermediate	1.5	High	0.0139776	35	0.0514372	34	0	0	0	0	0.00198807	1	0	0
'CYP2C9*13', 'CYP2C9*1'	Intermediate	1	High	0.000399361	1	0	0	0	0	0.00198413	1	0	0	0	0
'CYP2C9*8', 'CYP2C9*5'	Intermediate	1	High	0.000399361	1	0.00151286	1	0	0	0	0	0	0	0	0
'CYP2C9*1', 'CYP2C9*13'	Intermediate	1	High	0.000798722	2	0	0	0	0	0.00396825	2	0	0	0	0
'CYP2C9*1', 'CYP2C9*14'	Intermediate	1.5	High	0.00239617	6	0	0	0	0	0.00198413	1	0	0	0.0102249	5
'CYP2C9*11', 'CYP2C9*5'	Intermediate	1	High	0.000798722	2	0.00302572	2	0	0	0	0	0	0	0	0
'CYP2C9*8', 'CYP2C9*9'	Intermediate	1.5	High	0.00199681	5	0.0075643	5	0	0	0	0	0	0	0	0
'CYP2C9*14', 'CYP2C9*1'	Intermediate	1.5	High	0.00159744	4	0	0	0	0	0	0	0	0	0.00817996	4
'CYP2C9*5', 'CYP2C9*8'	Intermediate	1	High	0.000798722	2	0.00302572	2	0	0	0	0	0	0	0	0
'CYP2C9*9', 'CYP2C9*8'	Intermediate	1.5	High	0.000798722	2	0.00302572	2	0	0	0	0	0	0	0	0
'CYP2C9*11', 'CYP2C9*14'	Intermediate	1	High	0.000399361	1	0	0	0	0	0	0	0	0	0.00204499	1
'CYP2C9*9', 'CYP2C9*11'	Intermediate	1.5	High	0.000399361	1	0.00151286	1	0	0	0	0	0	0	0	0
'CYP2C9*11', 'CYP2C9*11'	Intermediate	1	High	0.000399361	1	0.00151286	1	0	0	0	0	0	0	0	0
'CYP2C9*1', 'CYP2C9*31'	Intermediate	1.5	High	0.000798722	2	0.00302572	2	0	0	0	0	0	0	0	0
'CYP2C9*12', 'CYP2C9*1'	Intermediate	1.5	High	0.000399361	1	0	0	0	0	0	0	0.00198807	1	0	0
				0.222843	558	0.195159	129	0.259366	90	0.0753968	38	0.343936	173	0.261759	128
Intermediate Metabolizer				22.2843		19.5159		25.9366		7.53968		34.3936		26.1759
					588		130		93		40		184		141
				23.4824	588
Poor Metabolizer
Intermediate Metabolizer

## Sheet: S3 - CYP2C19
CYP2C19 Diplotypes	Metabolizer Phenotype	1KG_Total	1KG_Total	1KG_AFR	1KG_AFR	1KG_AMR	1KG_AMR	1KG_EAS	1KG_EAS	1KG_EUR	1KG_EUR	1KG_SAS	1KG_SAS		QGP
Total		1	2504	1	661	1	347	1	504	1	503	1	489
'CYP2C19*17', 'CYP2C19*2'	Intermediate	0.0267572	67	0.0514372	34	0.00864553	3	0	0	0.0318091	16	0.0286299	14
'CYP2C19*2', 'CYP2C19*1'	Intermediate	0.126997	318	0.0680787	45	0.074928	26	0.228175	115	0.111332	56	0.155419	76
'CYP2C19*1', 'CYP2C19*2'	Intermediate	0.118211	296	0.065053	43	0.0806916	28	0.194444	98	0.0874751	44	0.169734	83
'CYP2C19*2', 'CYP2C19*17'	Intermediate	0.0255591	64	0.03177	21	0.0201729	7	0.00992063	5	0.027833	14	0.0347648	17
'CYP2C19*17', 'CYP2C19*35'	Intermediate	0.00239617	6	0.00907716	6	0	0	0	0	0	0	0	0
'CYP2C19*1', 'CYP2C19*35'	Intermediate	0.00199681	5	0.0075643	5	0	0	0	0	0	0	0	0
'CYP2C19*35', 'CYP2C19*17'	Intermediate	0.000399361	1	0.00151286	1	0	0	0	0	0	0	0	0
'CYP2C19*2', 'CYP2C19*13'	Intermediate	0.000399361	1	0.00151286	1	0	0	0	0	0	0	0	0
'CYP2C19*13', 'CYP2C19*2'	Intermediate	0.000798722	2	0.00302572	2	0	0	0	0	0	0	0	0
'CYP2C19*35', 'CYP2C19*1'	Intermediate	0.00319489	8	0.0121029	8	0	0	0	0	0	0	0	0
'CYP2C19*3', 'CYP2C19*1'	Intermediate	0.00838658	21	0.00151286	1	0	0	0.0337302	17	0	0	0.00613497	3
'CYP2C19*1', 'CYP2C19*3'	Intermediate	0.00599042	15	0	0	0	0	0.0277778	14	0	0	0.00204499	1
'CYP2C19*3', 'CYP2C19*17'	Intermediate	0.00119808	3	0.00151286	1	0	0	0.00198413	1	0	0	0.00204499	1
'CYP2C19*17', 'CYP2C19*3'	Intermediate	0.00119808	3	0	0	0	0	0.00396825	2	0	0	0.00204499	1
'CYP2C19*35', 'CYP2C19*13'	Intermediate	0.000399361	1	0.00151286	1	0	0	0	0	0	0	0	0
'CYP2C19*9', 'CYP2C19*13'	Likely Intermediate	0.000399361	1	0	0	0.00288184	1	0	0	0	0	0	0
'CYP2C19*1', 'CYP2C19*9'	Likely Intermediate	0.00159744	4	0.00605144	4	0	0	0	0	0	0	0	0
'CYP2C19*17', 'CYP2C19*9'	Likely Intermediate	0.000399361	1	0.00151286	1	0	0	0	0	0	0	0	0
'CYP2C19*9', 'CYP2C19*17'	Likely Intermediate	0.000798722	2	0.00302572	2	0	0	0	0	0	0	0	0
'CYP2C19*9', 'CYP2C19*1'	Likely Intermediate	0.00119808	3	0.00453858	3	0	0	0	0	0	0	0	0
		0.328275	822	0.270802	179	0.18732	65	0.5	252	0.258449	130	0.400818	196
		32.8275		27.0802		18.732		50		25.8449		40.0818
'CYP2C19*9', 'CYP2C19*2'	Likely Poor	0.000399361	1	0.00151286	1	0	0	0	0	0	0	0	0
'CYP2C19*35', 'CYP2C19*2'	Poor	0.000399361	1	0.00151286	1	0	0	0	0	0	0	0	0
'CYP2C19*2', 'CYP2C19*2'	Poor	0.057508	144	0.0347958	23	0.00864553	3	0.0753968	38	0.0119284	6	0.151329	74
'CYP2C19*2', 'CYP2C19*35'	Poor	0.00199681	5	0.00605144	4	0.00288184	1	0	0	0	0	0	0
'CYP2C19*2', 'CYP2C19*3'	Poor	0.00559105	14	0	0	0	0	0.0257937	13	0	0	0.00204499	1
'CYP2C19*3', 'CYP2C19*2'	Poor	0.00479233	12	0	0	0	0	0.0138889	7	0	0	0.0102249	5
'CYP2C19*3', 'CYP2C19*3'	Poor	0.000399361	1	0	0	0	0	0.00198413	1	0	0	0	0
'CYP2C19*35', 'CYP2C19*35'	Poor	0.000399361	1	0.00151286	1	0	0	0	0	0	0	0	0
		0.0714856	179	0.0453858	30	0.0115274	4	0.117063	59	0.0119284	6	0.163599	80
		7.14856		4.53858		1.15274		11.7063		1.19284		16.3599
'CYP2C19*1', 'CYP2C19*17'	Rapid	0.0826677	207	0.101362	67	0.0864553	30	0.00793651	4	0.139165	70	0.0736196	36
'CYP2C19*17', 'CYP2C19*1'	Rapid	0.0778754	195	0.0741301	49	0.0806916	28	0.00595238	3	0.15507	78	0.0756646	37
'CYP2C19*17', 'CYP2C19*13'	Rapid	0.00159744	4	0.00453858	3	0.00288184	1	0	0	0	0	0	0
'CYP2C19*13', 'CYP2C19*17'	Rapid	0.00119808	3	0.00453858	3	0	0	0	0	0	0	0	0
		0.163339	409	0.184569	122	0.170029	59	0.0138889	7	0.294235	148	0.149284	73
		16.3339		18.4569		17.0029		1.38889		29.4235		14.9284
'CYP2C19*17', 'CYP2C19*17'	Ultrarapid	0.0291534	73	0.0499244	33	0.0172911	6	0	0	0.0437376	22	0.0245399	12
		2.91534		4.99244		1.72911		0		4.37376		2.45399
			1483		364		134		318		306		361
	TOTAL	59.2252	1483	55.0681		38.6167		63.0952		60.835		73.8241

## Sheet: S4 - CYP2D6
Diplotype	QGP subpop	n	Activity Score	Coded Diplotype/Phenotype Summary	EHR Priority Notation			QGP_ADM	QGP_AFR	QGP_GAR	QGP_PAR	QGP_SAS	QGP_WEP		QGP		*1/*4	423
*1_*2_*68	QGP_ADM	2	1	Intermediate Metabolizer	Abnormal/Priority/High Risk		Ultrarapid Metabolizer	81	4	229	117	0	86	517	8.55252		*1/*68+*4	246
*1_*2_*68	QGP_GAR	2	1	Intermediate Metabolizer	Abnormal/Priority/High Risk		Poor Metabolizer	25	3	25	2	2	57	114	1.88586		*41/*41	179
*1_*2_*68	QGP_SAS	1	1	Intermediate Metabolizer	Abnormal/Priority/High Risk		Intermediate Metabolizer	290	29	480	169	11	428	1407	23.2754		*2/*4	174
*1/*13	QGP_ADM	4	1	Intermediate Metabolizer	Abnormal/Priority/High Risk		Total Actionable	396	36	734	288	13	571	2038	33.7138		*1/*5	122
*1/*13	QGP_WEP	10	1	Intermediate Metabolizer	Abnormal/Priority/High Risk		%	33.5593	39.1304	31.7611	27.3764	34.2105	41.6181				*4/*41	94
*1/*3	QGP_ADM	1	1	Intermediate Metabolizer	Abnormal/Priority/High Risk												*2/*68+*4	93
*1/*3	QGP_GAR	1	1	Intermediate Metabolizer	Abnormal/Priority/High Risk												*41/*68+*4	72
*1/*31	QGP_ADM	2	1	Intermediate Metabolizer	Abnormal/Priority/High Risk												*10/*41	64
*1/*36+*10	QGP_GAR	2	1	Intermediate Metabolizer	Abnormal/Priority/High Risk												*2/*5	45
*1/*36+*36+*10	QGP_ADM	1	1	Intermediate Metabolizer	Abnormal/Priority/High Risk												*17/*41	44
*1/*36+*36+*10	QGP_GAR	2	1	Intermediate Metabolizer	Abnormal/Priority/High Risk												*41/*5	39
*1/*4	QGP_ADM	33	1	Intermediate Metabolizer	Abnormal/Priority/High Risk												*17/*4	27
*1/*4	QGP_AFR	1	1	Intermediate Metabolizer	Abnormal/Priority/High Risk												*4/*10	23
*1/*4	QGP_GAR	42	1	Intermediate Metabolizer	Abnormal/Priority/High Risk												*35/*4	18
*1/*4	QGP_PAR	19	1	Intermediate Metabolizer	Abnormal/Priority/High Risk												*1/*3	16
*1/*4	QGP_SAS	3	1	Intermediate Metabolizer	Abnormal/Priority/High Risk												*10/*68+*4	16
*1/*4	QGP_WEP	78	1	Intermediate Metabolizer	Abnormal/Priority/High Risk												*1/*13	14
*1/*4.013+*4	QGP_WEP	1	1	Intermediate Metabolizer	Abnormal/Priority/High Risk												*17/*68+*4	14
*1/*40	QGP_ADM	5	1	Intermediate Metabolizer	Abnormal/Priority/High Risk												*10/*10	13
*1/*40	QGP_GAR	6	1	Intermediate Metabolizer	Abnormal/Priority/High Risk												*1/*40	12
*1/*40	QGP_WEP	1	1	Intermediate Metabolizer	Abnormal/Priority/High Risk												*1/*6	12
*1/*5	QGP_ADM	19	1	Intermediate Metabolizer	Abnormal/Priority/High Risk												*5/*10	11
*1/*5	QGP_AFR	2	1	Intermediate Metabolizer	Abnormal/Priority/High Risk												*10/*17	10
*1/*5	QGP_GAR	23	1	Intermediate Metabolizer	Abnormal/Priority/High Risk												*1/*8	8
*1/*5	QGP_PAR	14	1	Intermediate Metabolizer	Abnormal/Priority/High Risk												*29/*4	8
*1/*5	QGP_WEP	25	1	Intermediate Metabolizer	Abnormal/Priority/High Risk												*1/*36+*10	6
*1/*56	QGP_ADM	1	1	Intermediate Metabolizer	Abnormal/Priority/High Risk												*1/*7	6
*1/*6	QGP_ADM	4	1	Intermediate Metabolizer	Abnormal/Priority/High Risk												*1_*2_*68	5
*1/*6	QGP_GAR	1	1	Intermediate Metabolizer	Abnormal/Priority/High Risk												*17/*17	5
*1/*6	QGP_WEP	4	1	Intermediate Metabolizer	Abnormal/Priority/High Risk												*17/*29	5
*1/*68+*4	QGP_ADM	24	1	Intermediate Metabolizer	Abnormal/Priority/High Risk												*41/*9	5
*1/*68+*4	QGP_GAR	91	1	Intermediate Metabolizer	Abnormal/Priority/High Risk												*9/*68+*4	5
*1/*68+*4	QGP_PAR	8	1	Intermediate Metabolizer	Abnormal/Priority/High Risk												*10_*36_*4_*68	4
*1/*68+*4	QGP_WEP	51	1	Intermediate Metabolizer	Abnormal/Priority/High Risk												*2/*8	4
*1/*7	QGP_ADM	2	1	Intermediate Metabolizer	Abnormal/Priority/High Risk												*27x2/*4	4
*1/*7	QGP_WEP	2	1	Intermediate Metabolizer	Abnormal/Priority/High Risk												*35/*68+*4	4
*1/*8	QGP_ADM	2	1	Intermediate Metabolizer	Abnormal/Priority/High Risk												*1/*36+*36+*10	3
*1/*8	QGP_GAR	1	1	Intermediate Metabolizer	Abnormal/Priority/High Risk												*10/*29	3
*1/*8	QGP_WEP	4	1	Intermediate Metabolizer	Abnormal/Priority/High Risk												*17/*40	3
*10_*36_*4_*68	QGP_ADM	1	0.25	Intermediate Metabolizer	Abnormal/Priority/High Risk												*2/*40	3
*10_*36_*4_*68	QGP_GAR	2	0.25	Intermediate Metabolizer	Abnormal/Priority/High Risk												*29/*41	3
*10_*36_*4_*68	QGP_WEP	1	0.25	Intermediate Metabolizer	Abnormal/Priority/High Risk												*39/*4	3
*10/*10	QGP_ADM	1	0.5	Intermediate Metabolizer	Abnormal/Priority/High Risk												*1/*31	2
*10/*10	QGP_GAR	7	0.5	Intermediate Metabolizer	Abnormal/Priority/High Risk												*1/*56	2
*10/*10	QGP_PAR	2	0.5	Intermediate Metabolizer	Abnormal/Priority/High Risk												*29/*5	2
*10/*10	QGP_WEP	2	0.5	Intermediate Metabolizer	Abnormal/Priority/High Risk												*29/*68+*4	2
*10/*17	QGP_ADM	2	0.75	Intermediate Metabolizer	Abnormal/Priority/High Risk												*40/*41	2
*10/*17	QGP_GAR	7	0.75	Intermediate Metabolizer	Abnormal/Priority/High Risk												*41/*6	2
*10/*17	QGP_WEP	1	0.75	Intermediate Metabolizer	Abnormal/Priority/High Risk												*41/*7	2
*10/*29	QGP_AFR	2	0.75	Intermediate Metabolizer	Abnormal/Priority/High Risk												*68/*1	2
*10/*29	QGP_GAR	1	0.75	Intermediate Metabolizer	Abnormal/Priority/High Risk												*1/*4.013+*4	1
*10/*36+*10	QGP_GAR	1	0.25	Intermediate Metabolizer	Abnormal/Priority/High Risk												*10/*36+*10	1
*10/*40	QGP_ADM	1	0.25	Intermediate Metabolizer	Abnormal/Priority/High Risk												*10/*40	1
*10/*41	QGP_ADM	11	0.75	Intermediate Metabolizer	Abnormal/Priority/High Risk												*13+*2/*35	1
*10/*41	QGP_GAR	16	0.75	Intermediate Metabolizer	Abnormal/Priority/High Risk												*17/*36+*10	1
*10/*41	QGP_PAR	14	0.75	Intermediate Metabolizer	Abnormal/Priority/High Risk												*17/*5	1
*10/*41	QGP_SAS	1	0.75	Intermediate Metabolizer	Abnormal/Priority/High Risk												*17/*56	1
*10/*41	QGP_WEP	22	0.75	Intermediate Metabolizer	Abnormal/Priority/High Risk												*2/*3	1
*10/*68+*4	QGP_ADM	1	0.25	Intermediate Metabolizer	Abnormal/Priority/High Risk												*2/*36+*10	1
*10/*68+*4	QGP_GAR	10	0.25	Intermediate Metabolizer	Abnormal/Priority/High Risk												*2/*4.013+*4	1
*10/*68+*4	QGP_WEP	5	0.25	Intermediate Metabolizer	Abnormal/Priority/High Risk												*2/*68+*68+*4	1
*13+*2/*35	QGP_WEP	1	1	Intermediate Metabolizer	Abnormal/Priority/High Risk												*2/*7	1
*17/*17	QGP_ADM	1	1	Intermediate Metabolizer	Abnormal/Priority/High Risk												*27/*5	1
*17/*17	QGP_AFR	2	1	Intermediate Metabolizer	Abnormal/Priority/High Risk												*3/*33	1
*17/*17	QGP_GAR	2	1	Intermediate Metabolizer	Abnormal/Priority/High Risk												*3/*41	1
*17/*29	QGP_ADM	1	1	Intermediate Metabolizer	Abnormal/Priority/High Risk												*33/*4	1
*17/*29	QGP_AFR	3	1	Intermediate Metabolizer	Abnormal/Priority/High Risk												*33/*5	1
*17/*29	QGP_GAR	1	1	Intermediate Metabolizer	Abnormal/Priority/High Risk												*34/*7	1
*17/*36+*10	QGP_ADM	1	0.5	Intermediate Metabolizer	Abnormal/Priority/High Risk												*35/*5	1
*17/*4	QGP_ADM	7	0.5	Intermediate Metabolizer	Abnormal/Priority/High Risk												*35/*68+*68+*4	1
*17/*4	QGP_AFR	1	0.5	Intermediate Metabolizer	Abnormal/Priority/High Risk												*35/*7	1
*17/*4	QGP_GAR	2	0.5	Intermediate Metabolizer	Abnormal/Priority/High Risk												*39/*68+*4	1
*17/*4	QGP_PAR	1	0.5	Intermediate Metabolizer	Abnormal/Priority/High Risk												*4/*45	1
*17/*4	QGP_WEP	2	0.5	Intermediate Metabolizer	Abnormal/Priority/High Risk												*41/*36+*10	1
*17/*40	QGP_AFR	1	0.5	Intermediate Metabolizer	Abnormal/Priority/High Risk												*41/*56	1
*17/*40	QGP_GAR	2	0.5	Intermediate Metabolizer	Abnormal/Priority/High Risk												*41/*68+*68+*4	1
*17/*41	QGP_ADM	17	1	Intermediate Metabolizer	Abnormal/Priority/High Risk												*41/*8	1
*17/*41	QGP_AFR	4	1	Intermediate Metabolizer	Abnormal/Priority/High Risk												*45/*5	1
*17/*41	QGP_GAR	14	1	Intermediate Metabolizer	Abnormal/Priority/High Risk												*45/*6	1
*17/*41	QGP_PAR	6	1	Intermediate Metabolizer	Abnormal/Priority/High Risk												*45/*68+*4	1
*17/*41	QGP_WEP	3	1	Intermediate Metabolizer	Abnormal/Priority/High Risk												*4x2/*41	1
*17/*5	QGP_GAR	1	0.5	Intermediate Metabolizer	Abnormal/Priority/High Risk												*6/*10	1
*17/*56	QGP_ADM	1	0.5	Intermediate Metabolizer	Abnormal/Priority/High Risk												*68/*35	1
*17/*68+*4	QGP_ADM	3	0.5	Intermediate Metabolizer	Abnormal/Priority/High Risk												*68/*41	1
*17/*68+*4	QGP_GAR	10	0.5	Intermediate Metabolizer	Abnormal/Priority/High Risk												*9/*10	1
*17/*68+*4	QGP_PAR	1	0.5	Intermediate Metabolizer	Abnormal/Priority/High Risk												*1/*2x2	134
*2/*3	QGP_WEP	1	1	Intermediate Metabolizer	Abnormal/Priority/High Risk												*2/*2x2	88
*2/*36+*10	QGP_WEP	1	1	Intermediate Metabolizer	Abnormal/Priority/High Risk												*2x2/*41	80
*2/*4	QGP_ADM	13	1	Intermediate Metabolizer	Abnormal/Priority/High Risk												*1x2/*2	64
*2/*4	QGP_AFR	1	1	Intermediate Metabolizer	Abnormal/Priority/High Risk												*1/*1x2	62
*2/*4	QGP_GAR	16	1	Intermediate Metabolizer	Abnormal/Priority/High Risk												*1x2/*41	30
*2/*4	QGP_PAR	8	1	Intermediate Metabolizer	Abnormal/Priority/High Risk												*1x2/*1x2	15
*2/*4	QGP_SAS	1	1	Intermediate Metabolizer	Abnormal/Priority/High Risk												*2x2/*2x2	15
*2/*4	QGP_WEP	37	1	Intermediate Metabolizer	Abnormal/Priority/High Risk												*1x2/*2x2	12
*2/*4.013+*4	QGP_WEP	1	1	Intermediate Metabolizer	Abnormal/Priority/High Risk												*17/*2x2	11
*2/*40	QGP_GAR	2	1	Intermediate Metabolizer	Abnormal/Priority/High Risk												*2x2/*35	8
*2/*40	QGP_WEP	1	1	Intermediate Metabolizer	Abnormal/Priority/High Risk												*2x2/*27x2	6
*2/*5	QGP_ADM	11	1	Intermediate Metabolizer	Abnormal/Priority/High Risk												*2x2/*33	6
*2/*5	QGP_AFR	3	1	Intermediate Metabolizer	Abnormal/Priority/High Risk												*1x2/*17	5
*2/*5	QGP_GAR	12	1	Intermediate Metabolizer	Abnormal/Priority/High Risk												*1x2/*27	4
*2/*5	QGP_PAR	4	1	Intermediate Metabolizer	Abnormal/Priority/High Risk												*1x2/*35	4
*2/*5	QGP_WEP	14	1	Intermediate Metabolizer	Abnormal/Priority/High Risk												*1/*2x4	3
*2/*68+*4	QGP_ADM	14	1	Intermediate Metabolizer	Abnormal/Priority/High Risk												*1/*35x2	3
*2/*68+*4	QGP_GAR	48	1	Intermediate Metabolizer	Abnormal/Priority/High Risk												*1x2/*33	3
*2/*68+*4	QGP_PAR	4	1	Intermediate Metabolizer	Abnormal/Priority/High Risk												*1x3/*2	3
*2/*68+*4	QGP_SAS	1	1	Intermediate Metabolizer	Abnormal/Priority/High Risk												*1x2/*53	2
*2/*68+*4	QGP_WEP	25	1	Intermediate Metabolizer	Abnormal/Priority/High Risk												*10/*2x3	1
*2/*68+*68+*4	QGP_ADM	1	1	Intermediate Metabolizer	Abnormal/Priority/High Risk												*1x2/*27x2	1
*2/*7	QGP_WEP	1	1	Intermediate Metabolizer	Abnormal/Priority/High Risk												*1x2/*29	1
*2/*8	QGP_GAR	1	1	Intermediate Metabolizer	Abnormal/Priority/High Risk												*1x2/*45	1
*2/*8	QGP_WEP	3	1	Intermediate Metabolizer	Abnormal/Priority/High Risk												*2/*35x2	1
*27/*5	QGP_GAR	1	1	Intermediate Metabolizer	Abnormal/Priority/High Risk												*2x2/*29	1
*27x2/*4	QGP_ADM	1	1	Intermediate Metabolizer	Abnormal/Priority/High Risk												*2x2/*2x3	1
*27x2/*4	QGP_GAR	3	1	Intermediate Metabolizer	Abnormal/Priority/High Risk												*2x2/*43	1
*29/*4	QGP_ADM	1	0.5	Intermediate Metabolizer	Abnormal/Priority/High Risk												*2x2/*45	1
*29/*4	QGP_AFR	5	0.5	Intermediate Metabolizer	Abnormal/Priority/High Risk												*2x3/*2x3	1
*29/*41	QGP_GAR	1	1	Intermediate Metabolizer	Abnormal/Priority/High Risk												*2x3/*41	1
*29/*41	QGP_WEP	2	1	Intermediate Metabolizer	Abnormal/Priority/High Risk												*2x4/*35	1
*29/*5	QGP_ADM	2	0.5	Intermediate Metabolizer	Abnormal/Priority/High Risk												*35/*41x3	1
*29/*68+*4	QGP_ADM	1	0.5	Intermediate Metabolizer	Abnormal/Priority/High Risk												*35x2/*41	1
*29/*68+*4	QGP_GAR	1	0.5	Intermediate Metabolizer	Abnormal/Priority/High Risk												*4/*4	75
*3/*33	QGP_GAR	1	1	Intermediate Metabolizer	Abnormal/Priority/High Risk												*4/*68+*4	48
*3/*41	QGP_GAR	1	0.5	Intermediate Metabolizer	Abnormal/Priority/High Risk												*68+*4/*68+*4	15
*33/*4	QGP_WEP	1	1	Intermediate Metabolizer	Abnormal/Priority/High Risk												*4/*5	7
*33/*5	QGP_ADM	1	1	Intermediate Metabolizer	Abnormal/Priority/High Risk												*5/*68+*4	5
*34/*7	QGP_WEP	1	1	Intermediate Metabolizer	Abnormal/Priority/High Risk												*3/*68+*4	4
*35/*4	QGP_ADM	5	1	Intermediate Metabolizer	Abnormal/Priority/High Risk												*4/*6	4
*35/*4	QGP_GAR	1	1	Intermediate Metabolizer	Abnormal/Priority/High Risk												*5/*5	4
*35/*4	QGP_PAR	1	1	Intermediate Metabolizer	Abnormal/Priority/High Risk												*13/*68+*4	3
*35/*4	QGP_WEP	7	1	Intermediate Metabolizer	Abnormal/Priority/High Risk												*8/*68+*4	3
*35/*5	QGP_ADM	1	1	Intermediate Metabolizer	Abnormal/Priority/High Risk												*4/*36+*10	2
*35/*68+*4	QGP_ADM	1	1	Intermediate Metabolizer	Abnormal/Priority/High Risk												*4/*56	2
*35/*68+*4	QGP_WEP	2	1	Intermediate Metabolizer	Abnormal/Priority/High Risk												*4/*8	2
*35/*68+*68+*4	QGP_WEP	1	1	Intermediate Metabolizer	Abnormal/Priority/High Risk												*86/*5	2
*35/*7	QGP_WEP	1	1	Intermediate Metabolizer	Abnormal/Priority/High Risk												*3/*5	1
*39/*4	QGP_WEP	2	1	Intermediate Metabolizer	Abnormal/Priority/High Risk												*36+*10/*36+*10	1
*39/*68+*4	QGP_GAR	1	1	Intermediate Metabolizer	Abnormal/Priority/High Risk												*4/*12	1
*4/*10	QGP_ADM	2	0.25	Intermediate Metabolizer	Abnormal/Priority/High Risk												*4/*40	1
*4/*10	QGP_GAR	7	0.25	Intermediate Metabolizer	Abnormal/Priority/High Risk												*6/*6	1
*4/*10	QGP_SAS	2	0.25	Intermediate Metabolizer	Abnormal/Priority/High Risk												*6/*68+*4	1
*4/*10	QGP_WEP	12	0.25	Intermediate Metabolizer	Abnormal/Priority/High Risk
*4/*41	QGP_ADM	19	0.5	Intermediate Metabolizer	Abnormal/Priority/High Risk
*4/*41	QGP_AFR	1	0.5	Intermediate Metabolizer	Abnormal/Priority/High Risk
*4/*41	QGP_GAR	24	0.5	Intermediate Metabolizer	Abnormal/Priority/High Risk
*4/*41	QGP_PAR	7	0.5	Intermediate Metabolizer	Abnormal/Priority/High Risk
*4/*41	QGP_SAS	1	0.5	Intermediate Metabolizer	Abnormal/Priority/High Risk
*4/*41	QGP_WEP	42	0.5	Intermediate Metabolizer	Abnormal/Priority/High Risk
*4/*45	QGP_WEP	1	1	Intermediate Metabolizer	Abnormal/Priority/High Risk
*40/*41	QGP_ADM	2	0.5	Intermediate Metabolizer	Abnormal/Priority/High Risk
*41/*36+*10	QGP_GAR	1	0.5	Intermediate Metabolizer	Abnormal/Priority/High Risk
*41/*41	QGP_ADM	23	1	Intermediate Metabolizer	Abnormal/Priority/High Risk
*41/*41	QGP_AFR	1	1	Intermediate Metabolizer	Abnormal/Priority/High Risk
*41/*41	QGP_GAR	64	1	Intermediate Metabolizer	Abnormal/Priority/High Risk
*41/*41	QGP_PAR	68	1	Intermediate Metabolizer	Abnormal/Priority/High Risk
*41/*41	QGP_WEP	23	1	Intermediate Metabolizer	Abnormal/Priority/High Risk
*41/*5	QGP_ADM	16	0.5	Intermediate Metabolizer	Abnormal/Priority/High Risk
*41/*5	QGP_AFR	1	0.5	Intermediate Metabolizer	Abnormal/Priority/High Risk
*41/*5	QGP_GAR	11	0.5	Intermediate Metabolizer	Abnormal/Priority/High Risk
*41/*5	QGP_PAR	4	0.5	Intermediate Metabolizer	Abnormal/Priority/High Risk
*41/*5	QGP_WEP	7	0.5	Intermediate Metabolizer	Abnormal/Priority/High Risk
*41/*56	QGP_ADM	1	0.5	Intermediate Metabolizer	Abnormal/Priority/High Risk
*41/*6	QGP_GAR	1	0.5	Intermediate Metabolizer	Abnormal/Priority/High Risk
*41/*68+*4	QGP_ADM	18	0.5	Intermediate Metabolizer	Abnormal/Priority/High Risk
*41/*68+*4	QGP_GAR	25	0.5	Intermediate Metabolizer	Abnormal/Priority/High Risk
*41/*68+*4	QGP_PAR	7	0.5	Intermediate Metabolizer	Abnormal/Priority/High Risk
*41/*68+*4	QGP_SAS	1	0.5	Intermediate Metabolizer	Abnormal/Priority/High Risk
*41/*68+*4	QGP_WEP	20	0.5	Intermediate Metabolizer	Abnormal/Priority/High Risk
*41/*68+*68+*4	QGP_ADM	1	0.5	Intermediate Metabolizer	Abnormal/Priority/High Risk
*41/*7	QGP_WEP	2	0.5	Intermediate Metabolizer	Abnormal/Priority/High Risk
*41/*8	QGP_WEP	1	0.5	Intermediate Metabolizer	Abnormal/Priority/High Risk
*41/*9	QGP_ADM	3	1	Intermediate Metabolizer	Abnormal/Priority/High Risk
*41/*9	QGP_GAR	1	1	Intermediate Metabolizer	Abnormal/Priority/High Risk
*41/*9	QGP_WEP	1	1	Intermediate Metabolizer	Abnormal/Priority/High Risk
*45/*5	QGP_AFR	1	1	Intermediate Metabolizer	Abnormal/Priority/High Risk
*45/*6	QGP_WEP	1	1	Intermediate Metabolizer	Abnormal/Priority/High Risk
*45/*68+*4	QGP_ADM	1	1	Intermediate Metabolizer	Abnormal/Priority/High Risk
*4x2/*41	QGP_ADM	1	0.5	Intermediate Metabolizer	Abnormal/Priority/High Risk
*5/*10	QGP_ADM	1	0.25	Intermediate Metabolizer	Abnormal/Priority/High Risk
*5/*10	QGP_GAR	9	0.25	Intermediate Metabolizer	Abnormal/Priority/High Risk
*5/*10	QGP_PAR	1	0.25	Intermediate Metabolizer	Abnormal/Priority/High Risk
*6/*10	QGP_ADM	1	0.25	Intermediate Metabolizer	Abnormal/Priority/High Risk
*68/*1	QGP_ADM	1	1	Intermediate Metabolizer	Abnormal/Priority/High Risk
*68/*35	QGP_WEP	1	1	Intermediate Metabolizer	Abnormal/Priority/High Risk
*68/*41	QGP_WEP	1	0.5	Intermediate Metabolizer	Abnormal/Priority/High Risk
*9/*10	QGP_WEP	1	0.75	Intermediate Metabolizer	Abnormal/Priority/High Risk
*9/*68+*4	QGP_GAR	1	0.5	Intermediate Metabolizer	Abnormal/Priority/High Risk
*9/*68+*4	QGP_WEP	1	0.5	Intermediate Metabolizer	Abnormal/Priority/High Risk
*13/*68+*4	QGP_WEP	3	0	Poor Metabolizer	Abnormal/Priority/High Risk
*3/*5	QGP_GAR	1	0	Poor Metabolizer	Abnormal/Priority/High Risk
*3/*68+*4	QGP_GAR	1	0	Poor Metabolizer	Abnormal/Priority/High Risk
*36+*10/*36+*10	QGP_GAR	1	0	Poor Metabolizer	Abnormal/Priority/High Risk
*4/*12	QGP_ADM	1	0	Poor Metabolizer	Abnormal/Priority/High Risk
*4/*36+*10	QGP_GAR	1	0	Poor Metabolizer	Abnormal/Priority/High Risk
*4/*36+*10	QGP_WEP	1	0	Poor Metabolizer	Abnormal/Priority/High Risk
*4/*4	QGP_ADM	3	0	Poor Metabolizer	Abnormal/Priority/High Risk
*4/*4	QGP_GAR	3	0	Poor Metabolizer	Abnormal/Priority/High Risk
*4/*4	QGP_PAR	1	0	Poor Metabolizer	Abnormal/Priority/High Risk
*4/*4	QGP_SAS	2	0	Poor Metabolizer	Abnormal/Priority/High Risk
*4/*4	QGP_WEP	18	0	Poor Metabolizer	Abnormal/Priority/High Risk
*4/*40	QGP_ADM	1	0	Poor Metabolizer	Abnormal/Priority/High Risk
*4/*5	QGP_ADM	5	0	Poor Metabolizer	Abnormal/Priority/High Risk
*4/*5	QGP_WEP	2	0	Poor Metabolizer	Abnormal/Priority/High Risk
*4/*56	QGP_AFR	2	0	Poor Metabolizer	Abnormal/Priority/High Risk
*4/*6	QGP_ADM	2	0	Poor Metabolizer	Abnormal/Priority/High Risk
*4/*68+*4	QGP_ADM	5	0	Poor Metabolizer	Abnormal/Priority/High Risk
*4/*68+*4	QGP_GAR	5	0	Poor Metabolizer	Abnormal/Priority/High Risk
*4/*68+*4	QGP_WEP	23	0	Poor Metabolizer	Abnormal/Priority/High Risk
*4/*8	QGP_WEP	2	0	Poor Metabolizer	Abnormal/Priority/High Risk
*5/*5	QGP_ADM	1	0	Poor Metabolizer	Abnormal/Priority/High Risk
*5/*5	QGP_AFR	1	0	Poor Metabolizer	Abnormal/Priority/High Risk
*5/*5	QGP_PAR	1	0	Poor Metabolizer	Abnormal/Priority/High Risk
*5/*5	QGP_WEP	1	0	Poor Metabolizer	Abnormal/Priority/High Risk
*5/*68+*4	QGP_ADM	3	0	Poor Metabolizer	Abnormal/Priority/High Risk
*5/*68+*4	QGP_GAR	1	0	Poor Metabolizer	Abnormal/Priority/High Risk
*5/*68+*4	QGP_WEP	1	0	Poor Metabolizer	Abnormal/Priority/High Risk
*6/*6	QGP_ADM	1	0	Poor Metabolizer	Abnormal/Priority/High Risk
*6/*68+*4	QGP_GAR	1	0	Poor Metabolizer	Abnormal/Priority/High Risk
*68+*4/*68+*4	QGP_ADM	1	0	Poor Metabolizer	Abnormal/Priority/High Risk
*68+*4/*68+*4	QGP_GAR	9	0	Poor Metabolizer	Abnormal/Priority/High Risk
*68+*4/*68+*4	QGP_WEP	5	0	Poor Metabolizer	Abnormal/Priority/High Risk
*8/*68+*4	QGP_GAR	2	0	Poor Metabolizer	Abnormal/Priority/High Risk
*8/*68+*4	QGP_WEP	1	0	Poor Metabolizer	Abnormal/Priority/High Risk
*86/*5	QGP_ADM	2	0	Poor Metabolizer	Abnormal/Priority/High Risk
*1/*1x2	QGP_ADM	12	3	Ultrarapid Metabolizer	Abnormal/Priority/High Risk
*1/*1x2	QGP_GAR	35	3	Ultrarapid Metabolizer	Abnormal/Priority/High Risk
*1/*1x2	QGP_PAR	8	3	Ultrarapid Metabolizer	Abnormal/Priority/High Risk
*1/*1x2	QGP_WEP	7	3	Ultrarapid Metabolizer	Abnormal/Priority/High Risk
*1/*2x2	QGP_ADM	21	3	Ultrarapid Metabolizer	Abnormal/Priority/High Risk
*1/*2x2	QGP_AFR	1	3	Ultrarapid Metabolizer	Abnormal/Priority/High Risk
*1/*2x2	QGP_GAR	45	3	Ultrarapid Metabolizer	Abnormal/Priority/High Risk
*1/*2x2	QGP_PAR	40	3	Ultrarapid Metabolizer	Abnormal/Priority/High Risk
*1/*2x2	QGP_WEP	27	3	Ultrarapid Metabolizer	Abnormal/Priority/High Risk
*1/*2x4	QGP_GAR	3	≥4	Ultrarapid Metabolizer	Abnormal/Priority/High Risk
*1/*35x2	QGP_WEP	3	3	Ultrarapid Metabolizer	Abnormal/Priority/High Risk
*10/*2x3	QGP_GAR	1	≥3.25	Ultrarapid Metabolizer	Abnormal/Priority/High Risk
*17/*2x2	QGP_ADM	4	2.5	Ultrarapid Metabolizer	Abnormal/Priority/High Risk
*17/*2x2	QGP_GAR	5	2.5	Ultrarapid Metabolizer	Abnormal/Priority/High Risk
*17/*2x2	QGP_PAR	2	2.5	Ultrarapid Metabolizer	Abnormal/Priority/High Risk
*1x2/*17	QGP_AFR	1	2.5	Ultrarapid Metabolizer	Abnormal/Priority/High Risk
*1x2/*17	QGP_GAR	3	2.5	Ultrarapid Metabolizer	Abnormal/Priority/High Risk
*1x2/*17	QGP_WEP	1	2.5	Ultrarapid Metabolizer	Abnormal/Priority/High Risk
*1x2/*1x2	QGP_ADM	2	4	Ultrarapid Metabolizer	Abnormal/Priority/High Risk
*1x2/*1x2	QGP_GAR	5	4	Ultrarapid Metabolizer	Abnormal/Priority/High Risk
*1x2/*1x2	QGP_WEP	8	4	Ultrarapid Metabolizer	Abnormal/Priority/High Risk
*1x2/*2	QGP_ADM	4	3	Ultrarapid Metabolizer	Abnormal/Priority/High Risk
*1x2/*2	QGP_GAR	22	3	Ultrarapid Metabolizer	Abnormal/Priority/High Risk
*1x2/*2	QGP_PAR	3	3	Ultrarapid Metabolizer	Abnormal/Priority/High Risk
*1x2/*2	QGP_WEP	7	3	Ultrarapid Metabolizer	Abnormal/Priority/High Risk
*1x2/*27	QGP_ADM	1	3	Ultrarapid Metabolizer	Abnormal/Priority/High Risk
*1x2/*27	QGP_GAR	2	3	Ultrarapid Metabolizer	Abnormal/Priority/High Risk
*1x2/*27	QGP_PAR	1	3	Ultrarapid Metabolizer	Abnormal/Priority/High Risk
*1x2/*27x2	QGP_GAR	1	3	Ultrarapid Metabolizer	Abnormal/Priority/High Risk
*1x2/*29	QGP_AFR	1	2.5	Ultrarapid Metabolizer	Abnormal/Priority/High Risk
*1x2/*2x2	QGP_ADM	3	4	Ultrarapid Metabolizer	Abnormal/Priority/High Risk
*1x2/*2x2	QGP_GAR	7	4	Ultrarapid Metabolizer	Abnormal/Priority/High Risk
*1x2/*2x2	QGP_PAR	2	4	Ultrarapid Metabolizer	Abnormal/Priority/High Risk
*1x2/*33	QGP_GAR	2	3	Ultrarapid Metabolizer	Abnormal/Priority/High Risk
*1x2/*33	QGP_PAR	1	3	Ultrarapid Metabolizer	Abnormal/Priority/High Risk
*1x2/*35	QGP_ADM	2	3	Ultrarapid Metabolizer	Abnormal/Priority/High Risk
*1x2/*35	QGP_GAR	1	3	Ultrarapid Metabolizer	Abnormal/Priority/High Risk
*1x2/*35	QGP_WEP	1	3	Ultrarapid Metabolizer	Abnormal/Priority/High Risk
*1x2/*41	QGP_ADM	5	2.5	Ultrarapid Metabolizer	Abnormal/Priority/High Risk
*1x2/*41	QGP_GAR	17	2.5	Ultrarapid Metabolizer	Abnormal/Priority/High Risk
*1x2/*41	QGP_PAR	4	2.5	Ultrarapid Metabolizer	Abnormal/Priority/High Risk
*1x2/*41	QGP_WEP	4	2.5	Ultrarapid Metabolizer	Abnormal/Priority/High Risk
*1x2/*45	QGP_GAR	1	3	Ultrarapid Metabolizer	Abnormal/Priority/High Risk
*1x2/*53	QGP_ADM	1	3	Ultrarapid Metabolizer	Abnormal/Priority/High Risk
*1x2/*53	QGP_WEP	1	3	Ultrarapid Metabolizer	Abnormal/Priority/High Risk
*1x3/*2	QGP_WEP	3	≥4	Ultrarapid Metabolizer	Abnormal/Priority/High Risk
*2/*2x2	QGP_ADM	10	3	Ultrarapid Metabolizer	Abnormal/Priority/High Risk
*2/*2x2	QGP_AFR	1	3	Ultrarapid Metabolizer	Abnormal/Priority/High Risk
*2/*2x2	QGP_GAR	29	3	Ultrarapid Metabolizer	Abnormal/Priority/High Risk
*2/*2x2	QGP_PAR	13	3	Ultrarapid Metabolizer	Abnormal/Priority/High Risk
*2/*2x2	QGP_WEP	8	3	Ultrarapid Metabolizer	Abnormal/Priority/High Risk
*2/*35x2	QGP_ADM	1	3	Ultrarapid Metabolizer	Abnormal/Priority/High Risk
*2x2/*27x2	QGP_ADM	1	3	Ultrarapid Metabolizer	Abnormal/Priority/High Risk
*2x2/*27x2	QGP_GAR	5	3	Ultrarapid Metabolizer	Abnormal/Priority/High Risk
*2x2/*29	QGP_PAR	1	2.5	Ultrarapid Metabolizer	Abnormal/Priority/High Risk
*2x2/*2x2	QGP_ADM	4	4	Ultrarapid Metabolizer	Abnormal/Priority/High Risk
*2x2/*2x2	QGP_GAR	7	4	Ultrarapid Metabolizer	Abnormal/Priority/High Risk
*2x2/*2x2	QGP_PAR	4	4	Ultrarapid Metabolizer	Abnormal/Priority/High Risk
*2x2/*2x3	QGP_GAR	1	≥5	Ultrarapid Metabolizer	Abnormal/Priority/High Risk
*2x2/*33	QGP_ADM	1	3	Ultrarapid Metabolizer	Abnormal/Priority/High Risk
*2x2/*33	QGP_PAR	3	3	Ultrarapid Metabolizer	Abnormal/Priority/High Risk
*2x2/*33	QGP_WEP	2	3	Ultrarapid Metabolizer	Abnormal/Priority/High Risk
*2x2/*35	QGP_ADM	1	3	Ultrarapid Metabolizer	Abnormal/Priority/High Risk
*2x2/*35	QGP_GAR	3	3	Ultrarapid Metabolizer	Abnormal/Priority/High Risk
*2x2/*35	QGP_PAR	1	3	Ultrarapid Metabolizer	Abnormal/Priority/High Risk
*2x2/*35	QGP_WEP	3	3	Ultrarapid Metabolizer	Abnormal/Priority/High Risk
*2x2/*41	QGP_ADM	8	2.5	Ultrarapid Metabolizer	Abnormal/Priority/High Risk
*2x2/*41	QGP_GAR	30	2.5	Ultrarapid Metabolizer	Abnormal/Priority/High Risk
*2x2/*41	QGP_PAR	34	2.5	Ultrarapid Metabolizer	Abnormal/Priority/High Risk
*2x2/*41	QGP_WEP	8	2.5	Ultrarapid Metabolizer	Abnormal/Priority/High Risk
*2x2/*43	QGP_WEP	1	3.5	Ultrarapid Metabolizer	Abnormal/Priority/High Risk
*2x2/*45	QGP_GAR	1	3	Ultrarapid Metabolizer	Abnormal/Priority/High Risk
*2x3/*2x3	QGP_GAR	1	≥6	Ultrarapid Metabolizer	Abnormal/Priority/High Risk
*2x3/*41	QGP_GAR	1	≥3.5	Ultrarapid Metabolizer	Abnormal/Priority/High Risk
*2x4/*35	QGP_GAR	1	≥4	Ultrarapid Metabolizer	Abnormal/Priority/High Risk
*35/*41x3	QGP_WEP	1	2.5	Ultrarapid Metabolizer	Abnormal/Priority/High Risk
*35x2/*41	QGP_WEP	1	2.5	Ultrarapid Metabolizer	Abnormal/Priority/High Risk

## Sheet: S5 - CYP3A5
CYP3A5 Diplotypes	1KG_Total	1KG_Total	1KG_AFR	1KG_AFR	1KG_AMR	1KG_AMR	1KG_EAS	1KG_EAS	1KG_EUR	1KG_EUR	1KG_SAS	1KG_SAS
Total	1	2504	1	661	1	347	1	504	1	503	1	489
'CYP3A5*1', 'CYP3A5*1'	0.128195	321	0.310136	205	0.0432277	15	0.0793651	40	0.00397614	2	0.120654	59
	12.8195		31.0136		4.32277		7.93651		0.397614		12.0654
'CYP3A5*3', 'CYP3A5*1'	0.142572	357	0.101362	67	0.138329	48	0.238095	120	0.055666	28	0.192229	94
'CYP3A5*1', 'CYP3A5*3'	0.128994	323	0.0922844	61	0.118156	41	0.170635	86	0.0437376	22	0.231084	113
'CYP3A5*1', 'CYP3A5*6'	0.0219649	55	0.0786687	52	0.00864553	3	0	0	0	0	0	0
'CYP3A5*7', 'CYP3A5*1'	0.0183706	46	0.0695915	46	0	0	0	0	0	0	0	0
'CYP3A5*6', 'CYP3A5*1'	0.0219649	55	0.0816944	54	0.00288184	1	0	0	0	0	0	0
'CYP3A5*1', 'CYP3A5*7'	0.0135783	34	0.0514372	34	0	0	0	0	0	0	0	0
	0.347444	870	0.475038	314	0.268012	93	0.40873	206	0.0994036	50	0.423313	207
	34.7444		47.5038		26.8012		40.873		9.94036		42.3313
Intermediate Metabolizer
Extensive Metabolizer	47.5639	1191
QGP
												WEP	GAR	ADMIX	PAR	AFR	SAS	Total
												2.04082	0.432713	2.8838	0.760456	4.34783	5.26316	1.4229
												21.6472	11.0775	22.7311	11.7871	36.9565	44.7368	16.4792
												72.3032	87.235	72.4343	87.3574	53.2609	50	80.2283
												4.00875	1.25487	1.95081	0.095057	5.43478	0	1.86962
												23.688	11.5102	25.6149	12.5475	41.3043	50	17.9021

## Sheet: S6 - DPYD
DPYD Diplotypes	QGP_ADMIX	QGP_ADMIX	QGP_AFR	QGP_AFR	QGP_GAR	QGP_GAR	QGP_PAR	QGP_PAR	QGP_SAS	QGP_SAS	QGP_WEP	QGP_WEP	QGP_Total	QGP_Total	1KG_Total	1KG_Total	1KG_AFR	1KG_AFR	1KG_AMR	1KG_AMR	1KG_EAS	1KG_EAS	1KG_EUR	1KG_EUR	1KG_SAS	1KG_SAS
Total	1	1180	1	92	1	2311	1	1052	1	38	1	1372	1	6045	1	2504	1	661	1	347	1	504	1	503	1	489
'DPYD*4', 'DPYD*2A'	0	0	0	0	0.000432713	1	0	0	0	0	0	0	0.000165371	1
'DPYD*2A', 'DPYD*6'	0.000847458	1	0	0	0.000432713	1	0	0	0	0	0	0	0.000330743	2
'DPYD*1', 'DPYD*2A'	0.00169492	2	0	0	0	0	0	0	0	0	0	0	0.000330743	2	0.00199681	5	0.00151286	1	0	0	0	0	0.00198807	1	0.00613497	3
'DPYD*2A', 'DPYD*1'	0.00254237	3	0	0	0	0	0	0	0	0	0.000728863	1	0.000661485	4	0.00119808	3	0	0	0	0	0	0	0.00198807	1	0.00408998	2
'DPYD*2A', 'DPYD*5'															0.000399361	1	0	0	0	0	0	0	0	0	0.00204499	1
'DPYD*2A', 'DPYD*2A'															0.000399361	1	0	0	0	0	0	0	0	0	0.00204499	1
TOTAL	0.00508475	6	0	0	0.000865426	2	0	0	0	0	0.000728863	1	0.00148834	9	0.00399361	10	0.00151286	1	0	0	0	0	0.00397614	2	0.0143149	7
	0.508475		0		0.0865426		0		0		0.0728863		0.148834		0.399361		0.151286		0		0		0.397614		1.43149
Intermediate Metabolizer
Poor Metabolizer

## Sheet: S7 - HLA
HLA	HLA genotype	Phenotype		Drugs
HLA-A	HLA-A*31:01	SJS/TEN risk		Carbamazepine
HLA-B	HLA-B*15:02	SJS/TEN risk		Phenytoin, Carbamazepine, Oxcarbazepine
HLA-B	HLA-B*58:01	SCAR risk		Allopurinol
HLA-B	HLA-B*57:01	Abacavir Hypersensitivity risk		Abacavir
	Number of individuals in the QGP dataset with Heterozygous genotype
Allele/6digit	HLA Allele	QGP_ALL	QGP_PAR	QGP_GAR	QGP_ADM	QGP_WEP	QGP_AFR	QGP_SAS				QGP_ALL	QGP_PAR	QGP_GAR	QGP_ADM	QGP_WEP	QGP_AFR	QGP_SAS
A*31.01.02G	HLA-A*31:01:02	323	43	160	55	59	4	2		A*31.01.02G	HLA-A*31:01:02	5.26573	4.03756	6.91145	4.71294	4.30972	2.24719	5
B*15.02.01G	HLA-B*15:02:01	25	0	4	14	6	0	1		B*15.02.01G	HLA-B*15:02:01	0.407564	0	0.172786	1.19966	0.438276	0	2.5
B*57.01.01G	HLA-B*57:01	137	49	28	31	27	0	2		B*57.01.01G	HLA-B*57:01	2.23345	4.60094	1.2095	2.65638	1.97224	0	5
B*57.01.07	HLA-B*57:01	22	2	20	0	0	0	0		B*57.01.07	HLA-B*57:01	0.358657	0.187793	0.863931	0	0	0	0
B*58.01.01G	HLA-B*58:01	359	40	149	94	60	14	2		B*58.01.01G	HLA-B*58:01	5.85262	3.75587	6.43629	8.05484	4.38276	7.86517	5
	Number of individuals in the QGP dataset with Homozygous genotype
Allele/6digit	HLA Allele	QGP_ALL	QGP_PAR	QGP_GAR	QGP_ADM	QGP_WEP	QGP_AFR	QGP_SAS				QGP_ALL	QGP_PAR	QGP_GAR	QGP_ADM	QGP_WEP	QGP_AFR	QGP_SAS
A*31.01.02G	HLA-A*31:01:02	10	1	6	2	1	0	0		A*31.01.02G	HLA-A*31:01:02	0.163026	0.0938967	0.259179	0.17138	0.073046	0	0
B*15.02.01G	HLA-B*15:02:01	0	0	0	0	0	0	0		B*15.02.01G	HLA-B*15:02:01	0	0	0	0	0	0	0
B*57.01.01G	HLA-B*57:01	2	1	0	0	1	0	0		B*57.01.01G	HLA-B*57:01	0.0326052	0.0938967	0	0	0.073046	0	0
B*57.01.07	HLA-B*57:01	0	0	0	0	0	0	0		B*57.01.07	HLA-B*57:01	0	0	0	0	0	0	0
B*58.01.01G	HLA-B*58:01	4	0	1	0	1	2	0		B*58.01.01G	HLA-B*58:01	0.0652103	0	0.0431965	0	0.073046	1.1236	0
	Total Number of individuals in the QGP dataset with Hom/Het genotype
Allele/6digit	HLA Allele	QGP_ALL	QGP_PAR	QGP_GAR	QGP_ADM	QGP_WEP	QGP_AFR	QGP_SAS
A*31.01.02G	HLA-A*31:01:02	333	44	166	57	60	4	2
B*15.02.01G	HLA-B*15:02:01	25	0	4	14	6	0	1
B*57.01.01G	HLA-B*57:01	139	50	28	31	28	0	2
B*57.01.07	HLA-B*57:01	22	2	20	0	0	0	0
B*58.01.01G	HLA-B*58:01	363	40	150	94	61	16	2
	HLA-B*57:01 Total	161	52	48	31	28	0	2
TOTAL number of individuals		6134	1065	2315	1167	1369	178	40
	Frequency in the QGP dataset with Hom/Het genotype
Allele/6digit	HLA Allele	QGP_ALL	QGP_PAR	QGP_GAR	QGP_ADM	QGP_WEP	QGP_AFR	QGP_SAS
A*31.01.02G	HLA-A*31:01:02	5.42876	4.13146	7.17063	4.88432	4.38276	2.24719	5
B*15.02.01G	HLA-B*15:02:01	0.407564	0	0.172786	1.19966	0.438276	0	2.5
B*57.01.01G	HLA-B*57:01	2.26606	4.69484	1.2095	2.65638	2.04529	0	5
B*57.01.07	HLA-B*57:01	0.358657	0.187793	0.863931	0	0	0	0
B*58.01.01G	HLA-B*58:01	5.91784	3.75587	6.47948	8.05484	4.45581	8.98876	5
	HLA-B*57:01 Total	2.62471	4.88263	2.07343	2.65638	2.04529	0	5

## Sheet: S8 - IFNL3
IFNL3 genotype	QGP_ADM	QGP_ADM	QGP_AFR	QGP_AFR	QGP_GAR	QGP_GAR	QGP_PAR	QGP_PAR	QGP_SAS	QGP_SAS	QGP_WEP	QGP_WEP	QGP_Total	QGP_Total	1KG_Total	1KG_Total	1KG_AFR	1KG_AFR	1KG_AMR	1KG_AMR	1KG_EAS	1KG_EAS	1KG_EUR	1KG_EUR	1KG_SAS	1KG_SAS
Total	1	1180	1	92	1	2311	1	1052	1	38	1	1372	1	6045	1	2504	1	661	1	347	1	504	1	503	1	489
rs12979860 HOM ALT (TT)	0.115254	136	0.206522	19	0.0926006	214	0.10076	106	0.0263158	1	0.109329	150	0.103522	626	0.171326	429	0.443268	293	0.172911	60	0.00595238	3	0.0994036	50	0.0470348	23
Total HET rs12979860' (CT/TC))	0.416102	491	0.445652	41	0.409347	946	0.447719	471	0.447368	17	0.424198	582	0.421531	2549	0.36901	924	0.452345	299	0.45245	157	0.14881	75	0.419483	211	0.372188	182
	0.531356	627	0.652174	60	0.501947	1160	0.548479	577	0.473684	18	0.533528	732	0.525054	3175	0.540335	1353	0.895613	592	0.62536	217	0.154762	78	0.518887	261	0.419223	205

## Sheet: S9 - NUDT15
NUDT15 Diplotype	QGP_ADMIX	QGP_ADMIX	QGP_AFR	QGP_AFR	QGP_GAR	QGP_GAR	QGP_PAR	QGP_PAR	QGP_SAS	QGP_SAS	QGP_WEP	QGP_WEP	QGP_Total	QGP_Total	1KG_Total	1KG_Total	1KG_AFR	1KG_AFR	1KG_AMR	1KG_AMR	1KG_EAS	1KG_EAS	1KG_EUR	1KG_EUR	1KG_SAS	1KG_SAS
Total	1	1180	1	92	1	2311	1	1052	1	38	1	1372	1	6045	1	2504	1	661	1	347	1	504	1	503	1	489
'NUDT15*3', 'NUDT15*3'	0	0	0	0	0.00129814	3	0.00095057	1	0	0	0.000728863	1	0.000826856	5	0.00519169	13	0	0	0.00576369	2	0.015873	8	0	0	0.00613497	3
'NUDT15*3', 'NUDT15*1'	0.0220339	26	0.0108696	1	0.0199048	46	0.0247148	26	0.0526316	2	0.0167638	23	0.020506	124	0.0335463	84	0.00151286	1	0.0317003	11	0.0714286	36	0.00397614	2	0.0695297	34
'NUDT15*1', 'NUDT15*3'	0.0177966	21	0.0217391	2	0.0216357	50	0.026616	28	0.0263158	1	0.0116618	16	0.0195138	118	0.0351438	88	0	0	0.0461095	16	0.0873016	44	0	0	0.0572597	28
'NUDT15*1', 'NUDT15*9'	0	0	0	0	0	0	0	0	0	0	0.00218659	3	0.000496114	3
'NUDT15*5', 'NUDT15*1'	0	0	0	0	0	0	0	0	0.0263158	1	0	0	0.000165371	1
'NUDT15*4', 'NUDT15*1'	0	0	0	0	0	0	0	0	0	0	0.000728863	1	0.000165371	1
TOTAL	0.0398305	47	0.0326087	3	0.0428386	99	0.0522814	55	0.105263	4	0.03207	44	0.0416736	252	0.0738818	185	0.00151286	1	0.0835735	29	0.174603	88	0.00397614	2	0.132924	65
	3.98305		3.26087		4.28386		5.22814		10.5263		3.207		4.16736		7.38818		0.151286		8.35735		17.4603		0.397614		13.2924
Poor Metabolizer
Intermediate Metabolizer
Indeterminate

[truncated: 7 more sheets: S10 - RYR1, S11 - SLCO1B1, S12 - TPMT, S13 - VKORC1, S14 - Warfarin algorithm, S15 - PharmGKB QGP v gnomAD AF, S16 - Drug formulary]
